# Supplementary material for: Causal effects of sedentary behavior and physical activity on the risk of musculoskeletal disorders: Evidence from Mendelian randomization analysis
Source: Medicine (Baltimore). 2025 Sep 19;104(38):e44390. doi: 10.1097/MD.0000000000044390 (PMC12459519; doi:10.1097/MD.0000000000044390)
Supplement: Supplementary file 1 [file medi-104-e44390-s001.xlsx]

## Sheet: Table S1
Trait	GWAS ID	Study/Consortium	Sample size	Case	Control	Population
LST	GCST90104339	Wang Z et al.	526725			European
MVPA	GCST006097	Klimentidis et al.	377234			European
Scoliosis	R11_M13_SCOLIOSIS	FINNGEN	325558	3244	322314	European
Spinal stenosis	R11_M13_SPINSTENOSIS	FINNGEN	345467	23153	322314	European
Spondylolisthesis	R11_M13_SPONDYLOLISTHESIS	FINNGEN	329412	7098	322314	European
Low back pain	R11_M13_LOWBACKPAIN	FINNGEN	359881	37567	322314	European
Rotator cuff syndrome	R11_M13_ROTATORCUFF	FINNGEN	356054	29524	326530	European
Meniscus derangement	R11_M13_MENISCUSDERANGEMENTS	FINNGEN	316614	28818	287796	European
Cervicobrachial syndrome	R11_M13_CERVICOBRACHSDR	FINNGEN	331499	9185	322314	European
Lateral epicondylitis	R11_M13_LATERALEPICOND	FINNGEN	331810	5280	326530	European
Osteoporosis	R11_M13_OSTEOPOROSIS	FINNGEN	438872	9046	429826	European
Osteonecrosis	R11_M13_OSTEONECROSIS	FINNGEN	431614	1788	429826	European
Osteomyelitis	R11_M13_OSTEOMYELITIS	FINNGEN	431951	2125	429826	European
Rheumatoid arthritis	R11_M13_RHEUMA	FINNGEN	302614	14818	287796	European
Gout	R11_M13_GOUT	FINNGEN	298684	10888	287796	European
BMI	ieu-b-40	GIANT	681275			European

## Sheet: Table S2
Exposure	SNP	effect_allele	other_allele	EAF	Beta	SE	p value	F statistic
LST	rs197439	A	G	0.6007	-0.0259	0.0039	3.29e-11	44.1031
	rs201374790	A	ATG	0.5812	-0.0232	0.0041	1.97e-08	32.0189
	rs61813324	T	C	0.1361	0.031	0.0057	4.37e-08	29.5782
	rs6685030	A	G	0.48	-0.0217	0.0035	5.27e-10	38.4399
	rs58087899	A	G	0.4556	-0.0222	0.004	4.35e-08	30.8024
	rs11587591	A	G	0.7344	0.0219	0.0039	2.23e-08	31.5324
	rs12034148	C	G	0.817	0.0293	0.0052	1.64e-08	31.7488
	rs1736523	C	G	0.5544	0.0216	0.0039	2.75e-08	30.6744
	rs3791033	T	C	0.669	0.0331	0.0041	3.66e-16	65.1758
	rs10889193	A	C	0.5547	0.0243	0.0039	4.94e-10	38.8223
	rs71658797	A	T	0.1223	0.0373	0.0058	1.81e-10	41.358
	rs12062845	A	C	0.2158	0.0281	0.0042	2.41e-11	44.7623
	rs4311996	A	T	0.3873	-0.0217	0.0039	3.56e-08	30.9591
	rs841020	T	C	0.1923	0.0269	0.0044	1.15e-09	37.3764
	rs3781412	A	G	0.6005	-0.0208	0.0036	8.38e-09	33.3826
	rs11275375	T	TAATTAAAAATTATGTGAAAAC	0.6775	-0.0418	0.0043	2.59e-22	94.4961
	rs1017550	A	G	0.5864	0.0196	0.0035	2.85e-08	31.3599
	rs68049022	T	C	0.7981	0.0314	0.0048	6.18e-11	42.7932
	rs72157083	CA	C	0.4328	-0.0224	0.0041	4.45e-08	29.8488
	rs4483592	T	C	0.1633	0.036	0.0052	3.97e-12	47.9288
	rs10898811	A	T	0.447	-0.0217	0.0039	2.28e-08	30.9591
	rs1391954	T	G	0.4439	0.0245	0.004	1.51e-09	37.5155
	rs10765775	A	G	0.3915	-0.0223	0.0039	9.8e-09	32.6948
	rs7969719	T	C	0.3131	0.0271	0.0037	4.46e-13	53.6455
	rs73405293	A	G	0.147	-0.0308	0.0054	1.35e-08	32.5321
	rs12425850	T	C	0.286	-0.0236	0.0039	1.37e-09	36.6179
	rs10772643	T	C	0.8923	-0.0385	0.0062	5.88e-10	38.5599
	rs142471757	CCT	C	0.7353	-0.0279	0.0046	1.65e-09	36.7867
	rs3759344	A	G	0.1063	0.0452	0.0062	4.26e-13	53.1486
	rs7991062	C	G	0.6577	-0.0335	0.0041	1.32e-16	66.7606
	rs9513416	A	G	0.8411	0.0281	0.0048	4.1e-09	34.2711
	rs10400776	A	C	0.2593	-0.0259	0.0044	3.45e-09	34.6491
	rs12324720	A	G	0.1756	-0.0271	0.0046	3.53e-09	34.7073
	rs56151256	A	C	0.7498	0.0285	0.0044	1.17e-10	41.9549
	rs2667382	A	T	0.4719	0.0224	0.0039	6.7e-09	32.9887
	rs11074658	T	C	0.5913	-0.0239	0.0039	9.21e-10	37.5548
	rs4889530	A	T	0.3812	-0.0253	0.0039	1.32e-10	42.0833
	rs62068672	T	C	0.798	0.0263	0.0048	4.09e-08	30.0212
	rs1860337	T	C	0.5953	-0.0253	0.0039	9.08e-11	42.0833
	rs73420302	C	G	0.1785	-0.03	0.0051	3.04e-09	34.6019
	rs12962050	A	G	0.647	-0.0234	0.0036	1.18e-10	42.2498
	rs78451709	T	C	0.7954	-0.0277	0.0048	9.66e-09	33.3024
	rs892087	T	C	0.6335	-0.0284	0.004	9.98e-13	50.4098
	rs10402308	A	G	0.1801	0.0284	0.005	1.47e-08	32.2623
	rs12463321	A	G	0.1478	-0.0317	0.0055	6.99e-09	33.2194
	rs6857	T	C	0.1689	-0.0369	0.0047	5.8e-15	61.639
	rs4303732	T	C	0.598	0.0265	0.0035	5.37e-14	57.3263
	rs62151809	T	C	0.4526	0.0228	0.0039	3.9e-09	34.1774
	rs56110967	T	C	0.1114	0.0356	0.0061	4.73e-09	34.0595
	rs13017586	A	G	0.8493	-0.0401	0.0054	8.25e-14	55.1442
	rs114590429	A	C	0.1157	0.0376	0.006	3.03e-10	39.271
	rs12617870	T	G	0.5377	0.0263	0.0035	6.62e-14	56.4643
	rs36079846	T	C	0.5205	-0.0239	0.0038	4.52e-10	39.5573
	rs2738284	A	G	0.3291	-0.0215	0.0037	7.05e-09	33.7654
	rs62134209	A	G	0.953	0.0538	0.0091	3.28e-09	34.9527
	rs10189857	A	G	0.5653	-0.0274	0.0035	7.8e-15	61.2863
	rs6102913	T	C	0.4736	-0.0193	0.0035	2.97e-08	30.4072
	rs6073637	A	C	0.5235	-0.0225	0.0038	4.59e-09	35.0587
	rs17801257	A	G	0.1247	-0.0292	0.0053	2.92e-08	30.3537
	rs6010651	A	C	0.6201	0.0235	0.004	3.34e-09	34.5155
	rs469565	T	C	0.7735	-0.0259	0.0046	1.51e-08	31.7017
	rs11432855	A	AG	0.2752	-0.0268	0.0048	2.18e-08	31.1735
	rs9867121	A	C	0.1829	-0.0317	0.005	2.02e-10	40.1954
	rs34121636	A	AT	0.5441	-0.0242	0.004	1.93e-09	36.6024
	rs7615206	T	C	0.5703	-0.0345	0.0035	1.5e-22	97.1629
	rs76267866	A	T	0.7923	-0.0297	0.0047	3.53e-10	39.9315
	rs62244886	C	G	0.6038	0.0239	0.0039	1.24e-09	37.5548
	rs7430216	T	C	0.2227	0.025	0.0042	2.5e-09	35.4307
	rs7616518	A	G	0.4499	0.0196	0.0035	2.6e-08	31.3599
	rs13089152	T	C	0.6691	-0.0234	0.0041	1.53e-08	32.5733
	rs1375561	T	C	0.6534	0.0232	0.0037	2.55e-10	39.3161
	rs9713906	A	T	0.7409	-0.0235	0.004	3.86e-09	34.5155
	rs13107325	T	C	0.0744	0.0404	0.0067	1.79e-09	36.359
	rs4460001	A	C	0.4324	-0.0193	0.0035	4.45e-08	30.4072
	rs5862438	A	ATT	0.3594	-0.0241	0.0042	1.13e-08	32.9256
	rs35811473	A	C	0.1356	0.0358	0.0059	9.86e-10	36.818
	rs10222987	A	G	0.6355	-0.0209	0.0036	9.02e-09	33.7043
	rs743699	A	G	0.7433	-0.0267	0.0044	1.18e-09	36.8227
	rs4416502	A	G	0.1996	0.0291	0.0048	1.38e-09	36.7538
	rs396321	T	C	0.5128	-0.0213	0.0035	1.29e-09	37.0358
	rs10041724	T	C	0.8071	0.0249	0.0044	1.51e-08	32.0252
	rs35828495	T	TA	0.6673	-0.0325	0.0043	3.48e-14	57.1253
	rs2964252	A	G	0.3158	-0.0235	0.0037	3.16e-10	40.3395
	rs1947066	A	G	0.8028	0.0298	0.0044	8.54e-12	45.8697
	rs262890	A	G	0.7003	-0.0344	0.0042	2.06e-16	67.0836
	rs13188731	A	T	0.3671	0.0218	0.004	4.54e-08	29.7024
	rs364789	A	G	0.7568	0.0275	0.0044	2.79e-10	39.0624
	rs6556840	A	G	0.3366	0.0204	0.0037	4.32e-08	30.3987
	rs249960	A	G	0.8178	0.0298	0.005	2.43e-09	35.5215
	rs78394231	T	C	0.9015	-0.0381	0.0065	3.53e-09	34.3575
	rs12206846	A	G	0.4054	0.0199	0.0036	2.1e-08	30.5562
	rs2473977	A	T	0.3862	0.0195	0.0036	4.6e-08	29.3402
	rs558134	T	C	0.3835	-0.0225	0.0036	5.05e-10	39.0624
	rs200307517	CT	C	0.6476	0.0279	0.0044	1.45e-10	40.207
	rs58541850	A	G	0.0585	0.0522	0.0082	1.72e-10	40.5239
	rs9278004	A	G	0.1487	0.0394	0.0057	3.23e-12	47.7794
	rs6457816	T	C	0.9343	-0.0414	0.007	3.97e-09	34.9786
	rs12214364	T	G	0.5869	-0.0197	0.0036	4.87e-08	29.9451
	rs2529484	C	G	0.3515	0.0221	0.0036	1.39e-09	37.6858
	rs13235840	A	T	0.8186	-0.0313	0.005	3.48e-10	39.1875
	rs17621391	T	C	0.7351	0.0243	0.0041	2.11e-09	35.1272
	rs76602404	T	C	0.2194	-0.0266	0.0049	4.38e-08	29.4693
	rs11400257	CT	C	0.2173	0.0297	0.0049	1.09e-09	36.7383
	rs10253861	A	G	0.5514	-0.0198	0.0035	1.48e-08	32.0031
	rs35102403	CT	C	0.1545	-0.0396	0.0056	1.07e-12	50.0049
	rs7821826	T	C	0.4925	0.0207	0.0035	3.25e-09	34.9786
	rs1362910	A	G	0.4188	0.0253	0.0035	1.03e-12	52.252
	rs421151	A	G	0.9161	-0.036	0.0063	1.09e-08	32.6529
	rs12678836	A	C	0.424	0.0232	0.0035	5.37e-11	43.9378
	rs72671494	T	C	0.8595	-0.0349	0.0056	5.72e-10	38.8395
	rs1999065	T	C	0.3377	0.0249	0.0037	1.24e-11	45.2891
	rs112172083	CA	C	0.8443	-0.0341	0.0058	3.35e-09	34.5662
	rs13301354	T	C	0.3769	-0.0211	0.0037	1.22e-08	32.5207
	rs28458909	T	C	0.1229	0.0364	0.0059	5.48e-10	38.0625
	rs7875078	A	C	0.4517	0.0204	0.0035	7.41e-09	33.9721
	rs2783992	T	C	0.5385	-0.0242	0.0038	3.36e-10	40.5566
	rs34864022	A	G	0.9341	-0.0483	0.0078	4.71e-10	38.3445
MVPA	rs2942127	G	A	0.175356	0.016037	0.00290278	3.3e-08	30.5222
	rs1974771	G	A	0.900025	-0.0213389	0.00367836	6.6e-09	33.6537
	rs2114286	A	G	0.465757	-0.0122453	0.00221725	3.3e-08	30.5005
	rs877483	T	C	0.433185	0.0122277	0.00222756	4e-08	30.132
	rs2035562	A	G	0.327517	-0.0138763	0.00235606	3.9e-09	34.6874
	rs1972763	C	T	0.342372	0.0128383	0.00232366	3.3e-08	30.5258
	rs77742115	T	C	0.861681	-0.018348	0.00319777	9.6e-09	32.9216
	rs2854277	C	T	0.917429	0.0320288	0.00506676	2.6e-10	39.9593
	rs1186721	G	A	0.684156	-0.01299	0.00237226	4.4e-08	29.9841
	rs921915	T	C	0.412095	-0.0138882	0.00224013	5.7e-10	38.4364
	rs1043595	G	A	0.717135	0.014411	0.00245416	4.3e-09	34.481
	rs7804463	T	C	0.529576	0.0150095	0.00221333	1.2e-11	45.9873
	rs2988004	T	G	0.557755	-0.0131708	0.00223979	4.1e-09	34.5786
	rs7326482	G	T	0.384837	-0.0129605	0.00229416	1.6e-08	31.9149
	rs10145335	G	A	0.749389	-0.0141221	0.00254139	2.7e-08	30.8783
	rs4886868	T	G	0.414138	-0.0124954	0.00226611	3.5e-08	30.4044
	rs12912808	C	T	0.851393	0.017546	0.00310889	1.7e-08	31.8525
	rs429358	T	C	0.845828	-0.0219822	0.00305356	6.1e-13	51.8235
	rs1921981	G	A	0.674353	0.013037	0.00237139	3.8e-08	30.2237

## Sheet: Table S3
Exposure	Outcome	method	nsnp	b	se	pval	lo_ci	up_ci	or	or_lci95	or_uci95	fdr pval
LST	Scoliosis	Inverse variance weighted	100	0.0935625	0.10919	0.391513	-0.12045	0.307575	1.09808	0.886521	1.36012	0.489392
	Scoliosis	MR Egger	100	-0.385315	0.531669	0.470346	-1.42739	0.656757	0.680236	0.239935	1.92853	0.798132
	Scoliosis	Weighted median	100	0.043811	0.157554	0.780959	-0.264994	0.352616	1.04478	0.76721	1.42279	0.780959
	Spinal stenosis	Inverse variance weighted	100	0.249333	0.063403	8.41e-05	0.125063	0.373603	1.28317	1.13322	1.45296	0.000180214
	Spinal stenosis	MR Egger	100	0.250186	0.309963	0.421536	-0.357341	0.857712	1.28426	0.699534	2.35776	0.798132
	Spinal stenosis	Weighted median	100	0.287984	0.0689714	2.97e-05	0.1528	0.423167	1.33374	1.16509	1.52679	0.000116025
	Spondylolisthesis	Inverse variance weighted	100	0.285149	0.0840682	0.000694144	0.120376	0.449923	1.32996	1.12792	1.56819	0.00115691
	Spondylolisthesis	MR Egger	100	0.291376	0.410894	0.479929	-0.513976	1.09673	1.33827	0.598113	2.99436	0.798132
	Spondylolisthesis	Weighted median	100	0.273395	0.109927	0.0128808	0.057937	0.488852	1.31442	1.05965	1.63044	0.0209313
	Low back pain	Inverse variance weighted	101	0.339804	0.0460632	1.62e-13	0.24952	0.430088	1.40467	1.28341	1.53739	2.43e-12
	Low back pain	MR Egger	101	0.238551	0.225003	0.291629	-0.202456	0.679557	1.26941	0.816722	1.973	0.798132
	Low back pain	Weighted median	101	0.283598	0.0533289	1.05e-07	0.179074	0.388123	1.3279	1.19611	1.47421	1.37e-06
	Rotator cuff syndrome	Inverse variance weighted	100	0.227412	0.0502623	6.05e-06	0.128898	0.325926	1.25535	1.13757	1.38531	1.815e-05
	Rotator cuff syndrome	MR Egger	100	0.37418	0.245141	0.130134	-0.106295	0.854656	1.4538	0.899159	2.35057	0.798132
	Rotator cuff syndrome	Weighted median	100	0.267885	0.059679	7.16e-06	0.150914	0.384856	1.3072	1.1629	1.4694	4.65e-05
	Meniscus derangement	Inverse variance weighted	100	0.313824	0.0568199	3.33e-08	0.202457	0.425191	1.36865	1.22441	1.52988	1.665e-07
	Meniscus derangement	MR Egger	100	0.219368	0.277672	0.431421	-0.32487	0.763606	1.24529	0.722621	2.146	0.798132
	Meniscus derangement	Weighted median	100	0.243581	0.0589239	3.57e-05	0.128091	0.359072	1.27581	1.13666	1.432	0.000116025
	Cervicobrachial syndrome	Inverse variance weighted	100	0.288882	0.0774317	0.000190873	0.137116	0.440649	1.33493	1.14696	1.55371	0.000357887
	Cervicobrachial syndrome	MR Egger	100	0.158821	0.378068	0.675342	-0.582193	0.899835	1.17213	0.558672	2.4592	0.798132
	Cervicobrachial syndrome	Weighted median	100	0.240481	0.0952314	0.0115623	0.0538277	0.427135	1.27186	1.0553	1.53286	0.0209313
	Lateral epicondylitis	Inverse variance weighted	100	0.464569	0.0939321	7.58e-07	0.280462	0.648676	1.59133	1.32374	1.91301	2.8425e-06
	Lateral epicondylitis	MR Egger	100	0.625793	0.458619	0.175531	-0.273101	1.52469	1.86973	0.761016	4.5937	0.798132
	Lateral epicondylitis	Weighted median	100	0.346667	0.127776	0.00666609	0.0962256	0.597108	1.41435	1.10101	1.81686	0.0144432
	Rheumatoid arthritis	Inverse variance weighted	100	0.237201	0.0529721	7.54e-06	0.133375	0.341026	1.2677	1.14268	1.40639	1.885e-05
	Rheumatoid arthritis	MR Egger	100	-0.0716477	0.257806	0.781665	-0.576948	0.433652	0.930859	0.56161	1.54288	0.846803
	Rheumatoid arthritis	Weighted median	100	0.228293	0.07514	0.00237971	0.0810183	0.375567	1.25645	1.08439	1.45582	0.00618725
	Gout	Inverse variance weighted	101	0.190706	0.075528	0.0115707	0.0426714	0.338741	1.2101	1.04359	1.40318	0.017356
	Gout	MR Egger	101	0.219288	0.369696	0.554428	-0.505316	0.943892	1.24519	0.603315	2.56996	0.798132
	Gout	Weighted median	101	0.194516	0.0989224	0.0492584	0.000627946	0.388404	1.21472	1.00063	1.47463	0.0711511
	Osteoporosis	Inverse variance weighted	100	-0.0869551	0.0685205	0.204427	-0.221255	0.047345	0.916718	0.801512	1.04848	0.278765
	Osteoporosis	MR Egger	100	0.16057	0.333991	0.631757	-0.494052	0.815193	1.17418	0.610149	2.25961	0.798132
	Osteoporosis	Weighted median	100	-0.124589	0.102645	0.224832	-0.325773	0.0765957	0.88286	0.721969	1.07961	0.292281
	Osteonecrosis	Inverse variance weighted	100	-0.090238	0.145414	0.534891	-0.37525	0.194774	0.913714	0.687117	1.21504	0.617182
	Osteonecrosis	MR Egger	100	0.0335978	0.710088	0.962358	-1.35818	1.42537	1.03417	0.25713	4.1594	0.962358
	Osteonecrosis	Weighted median	100	-0.184729	0.206512	0.371046	-0.589493	0.220036	0.83133	0.554609	1.24612	0.438509
	Osteomyelitis	Inverse variance weighted	101	0.0523809	0.136938	0.702078	-0.216017	0.320778	1.05378	0.805722	1.3782	0.702078
	Osteomyelitis	MR Egger	101	0.44039	0.668392	0.511503	-0.869658	1.75044	1.55331	0.419095	5.75712	0.798132
	Osteomyelitis	Weighted median	101	-0.0664362	0.193226	0.730977	-0.445159	0.312287	0.935723	0.640722	1.36655	0.780959

## Sheet: Table S4
Exposure	Outcome	method	nsnp	b	se	pval	lo_ci	up_ci	or	or_lci95	or_uci95	fdr pval
MVPA	Scoliosis	Inverse variance weighted	18	-0.815307	0.559738	0.145231	-1.91239	0.28178	0.442503	0.147726	1.32549	0.924032
	Scoliosis	MR Egger	18	-2.42526	3.23399	0.464183	-8.76388	3.91336	0.0884552	0.000156278	50.0668	0.670487
	Scoliosis	Weighted median	18	-1.09804	0.669632	0.101054	-2.41052	0.214439	0.333524	0.0897688	1.23917	0.618936
	Spinal stenosis	Inverse variance weighted	18	-0.305245	0.251825	0.225461	-0.798821	0.188331	0.736943	0.449859	1.20723	0.924032
	Spinal stenosis	MR Egger	18	-3.13054	1.29044	0.027462	-5.6598	-0.601272	0.0436944	0.00348322	0.548114	0.300932
	Spinal stenosis	Weighted median	18	-0.339636	0.265922	0.201531	-0.860843	0.181571	0.71203	0.422806	1.1991	0.618936
	Spondylolisthesis	Inverse variance weighted	18	0.285638	0.484598	0.555572	-0.664175	1.23545	1.33061	0.514698	3.43993	0.924032
	Spondylolisthesis	MR Egger	18	-4.05381	2.61532	0.140688	-9.17984	1.07222	0.0173561	0.000103097	2.92187	0.457237
	Spondylolisthesis	Weighted median	18	0.667039	0.470471	0.156246	-0.255084	1.58916	1.94846	0.774851	4.89964	0.618936
	Low back pain	Inverse variance weighted	18	-0.245291	0.247655	0.321952	-0.730695	0.240113	0.782477	0.481574	1.27139	0.924032
	Low back pain	MR Egger	18	-2.33639	1.34599	0.10181	-4.97454	0.301747	0.0966755	0.00691172	1.35222	0.441177
	Low back pain	Weighted median	18	-0.101735	0.219277	0.642679	-0.531518	0.328048	0.903269	0.587712	1.38826	0.690221
	Rotator cuff syndrome	Inverse variance weighted	18	-0.129705	0.176901	0.463433	-0.476432	0.217022	0.878354	0.620995	1.24237	0.924032
	Rotator cuff syndrome	MR Egger	18	-1.26701	0.99147	0.219513	-3.21029	0.676277	0.281674	0.040345	1.96654	0.472121
	Rotator cuff syndrome	Weighted median	18	-0.193299	0.220593	0.380884	-0.625661	0.239063	0.824236	0.534908	1.27006	0.618936
	Meniscus derangement	Inverse variance weighted	18	-0.0349279	0.250684	0.889189	-0.526269	0.456413	0.965675	0.590805	1.5784	0.924032
	Meniscus derangement	MR Egger	18	-1.93004	1.38472	0.182432	-4.64409	0.784007	0.145142	0.00961824	2.19023	0.472121
	Meniscus derangement	Weighted median	18	0.129122	0.233217	0.579813	-0.327983	0.586227	1.13783	0.720376	1.7972	0.690221
	Cervicobrachial syndrome	Inverse variance weighted	18	-0.102341	0.314447	0.74483	-0.718656	0.513974	0.902722	0.487407	1.67192	0.924032
	Cervicobrachial syndrome	MR Egger	18	0.103354	1.82964	0.955652	-3.48275	3.68945	1.10888	0.0307229	40.023	0.955652
	Cervicobrachial syndrome	Weighted median	18	-0.383202	0.396095	0.333319	-1.15955	0.393144	0.681675	0.313628	1.48163	0.618936
	Lateral epicondylitis	Inverse variance weighted	18	-0.483745	0.352526	0.169993	-1.1747	0.207206	0.61647	0.308913	1.23024	0.924032
	Lateral epicondylitis	MR Egger	18	-0.790854	1.99312	0.696763	-4.69737	3.11566	0.453458	0.00911924	22.5483	0.754827
	Lateral epicondylitis	Weighted median	18	-0.583014	0.472827	0.217561	-1.50976	0.343727	0.558213	0.220964	1.41019	0.618936
	Rheumatoid arthritis	Inverse variance weighted	18	0.0662279	0.273893	0.808934	-0.470603	0.603058	1.06847	0.624626	1.8277	0.924032
	Rheumatoid arthritis	MR Egger	18	0.633655	1.58882	0.695297	-2.48043	3.74774	1.88449	0.0837074	42.425	0.754827
	Rheumatoid arthritis	Weighted median	18	-0.281578	0.319985	0.378874	-0.908748	0.345592	0.754592	0.403029	1.41283	0.618936
	Gout	Inverse variance weighted	18	-0.0380867	0.399418	0.924032	-0.820946	0.744773	0.962629	0.440015	2.10596	0.924032
	Gout	MR Egger	18	-4.44835	2.05948	0.0462972	-8.48493	-0.41177	0.0116979	0.000206559	0.662476	0.300932
	Gout	Weighted median	18	-0.19046	0.390272	0.625536	-0.955394	0.574473	0.826578	0.38466	1.77619	0.690221
	Osteoporosis	Inverse variance weighted	18	-0.139299	0.419014	0.739554	-0.960565	0.681968	0.869968	0.382677	1.97777	0.924032
	Osteoporosis	MR Egger	18	-2.80313	2.37018	0.254219	-7.44869	1.84243	0.06062	0.000582204	6.31184	0.472121
	Osteoporosis	Weighted median	18	-0.511086	0.44808	0.25403	-1.38932	0.36715	0.599844	0.249244	1.44361	0.618936
	Osteonecrosis	Inverse variance weighted	18	-0.350858	0.665262	0.597917	-1.65477	0.953056	0.704084	0.191136	2.59362	0.924032
	Osteonecrosis	MR Egger	18	-2.99473	3.83167	0.445877	-10.5048	4.51534	0.0500499	2.74043e-05	91.4089	0.670487
	Osteonecrosis	Weighted median	18	-0.514161	0.834283	0.537702	-2.14936	1.12103	0.598002	0.116559	3.06802	0.690221
	Osteomyelitis	Inverse variance weighted	18	0.127307	0.553273	0.818015	-0.957107	1.21172	1.13577	0.384002	3.35926	0.924032
	Osteomyelitis	MR Egger	18	1.82492	3.13461	0.568555	-4.31891	7.96876	6.20233	0.0133144	2889.26	0.739122
	Osteomyelitis	Weighted median	18	0.292158	0.733043	0.690221	-1.14461	1.72892	1.33931	0.318349	5.63457	0.690221

## Sheet: Table S5
Exposure	Outcome	Heterogeneity Q_pval	pleiotropy pval	MR-PRESSO pval
LST	Scoliosis	0.444266	0.359647	0.466
	Spinal stenosis	3.45e-10	0.997762	<0.001
	Spondylolisthesis	0.0288346	0.987676	0.018
	Low back pain	2.13912e-07	0.64665	<0.001
	Rotator cuff syndrome	4.0675e-06	0.542091	<0.001
	Meniscus derangement	1.65045e-10	0.728891	<0.001
	Cervicobrachial syndrome	0.00505588	0.725943	0.008
	Lateral epicondylitis	0.0696498	0.720199	0.086
	Osteoporosis	0.314796	0.450692	0.335
	Osteonecrosis	0.492031	0.858938	0.498
	Osteomyelitis	0.316229	0.554416	0.292
	Rheumatoid arthritis	0.711265	0.223847	0.712
	Gout	0.000830467	0.937196	0.002
MVPA	Scoliosis	0.0670764	0.619888	0.069
	Spinal stenosis	0.0101773	0.0408916	0.01
	Spondylolisthesis	0.000600549	0.111282	<0.001
	Low back pain	1.18211e-05	0.134053	<0.001
	Rotator cuff syndrome	0.198344	0.260939	0.219
	Meniscus derangement	0.000738153	0.183459	<0.001
	Cervicobrachial syndrome	0.149618	0.910478	0.135
	Lateral epicondylitis	0.90815	0.877556	0.912
	Osteoporosis	0.00168369	0.270436	0.004
	Osteonecrosis	0.237726	0.493383	0.212
	Osteomyelitis	0.661483	0.589774	0.681
	Rheumatoid arthritis	0.0658234	0.721455	0.046
	Gout	0.0008892	0.0449488	<0.001

## Sheet: Table S6
exposure	outcome	method	nsnp	b	se	pval	lo_ci	up_ci	or	or_lci95	or_uci95	Heterogeneity	MR-PRESSO_Global	Pleiotropy
LST	Spinal stenosis	IVW	88	0.276133	0.048771	1.5e-08	0.180542	0.371724	1.31802	1.19787	1.45023	0.217575	0.242	0.386075
	Spondylolisthesis	IVW	97	0.250194	0.0757351	0.000954715	0.101753	0.398635	1.28427	1.10711	1.48979	0.530394	0.519	0.159976
	Low back pain	IVW	93	0.342221	0.0389144	1.44056e-18	0.265949	0.418493	1.40807	1.30467	1.51967	0.0699372	0.085	0.180061
	Rotator cuff syndrome	IVW	93	0.220878	0.0431842	3.14e-07	0.136237	0.305519	1.24717	1.14595	1.35733	0.0757767	0.095	0.829741
	Meniscus derangement	IVW	91	0.31915	0.0452127	1.67879e-12	0.230533	0.407767	1.37596	1.25927	1.50346	0.0607978	0.078	0.107525
	Cervicobrachial syndrome	IVW	97	0.302148	0.0724229	3.02e-05	0.1602	0.444097	1.35276	1.17375	1.55908	0.0956005	0.11	0.743908
	Gout	IVW	94	0.211068	0.0653838	0.00124597	0.082916	0.339221	1.235	1.08645	1.40385	0.404228	0.443	0.718582
MVPA	Spinal stenosis	IVW	15	-0.328752	0.19826	0.0972795	-0.717342	0.0598372	0.719821	0.488048	1.06166	0.545123	0.54	0.835583
	Spondylolisthesis	IVW	15	0.774243	0.338217	0.0220683	0.111337	1.43715	2.16895	1.11777	4.20867	0.746587	0.75	0.861257
	Low back pain	IVW	14	-0.0588029	0.158671	0.710938	-0.369798	0.252192	0.942893	0.690874	1.28684	0.631292	0.656	0.783378
	Meniscus derangement	IVW	15	0.192247	0.177914	0.279892	-0.156465	0.540959	1.21197	0.855162	1.71765	0.707019	0.713	0.718084
	Rheumatoid arthritis	IVW	16	-0.306371	0.237611	0.197266	-0.772089	0.159346	0.736113	0.462047	1.17274	0.829572	0.821	0.229441
	Gout	IVW	16	0.170692	0.309201	0.580919	-0.435343	0.776727	1.18613	0.647043	2.17434	0.229198	0.243	0.693189
	Osteoporosis	IVW	14	-0.0377573	0.391925	0.923252	-0.805931	0.730416	0.962947	0.446672	2.07594	0.0848588	0.08	0.832066

## Sheet: Table S7
Exposure	Outcome	method	nsnp	b	se	pval	lo_ci	up_ci	or	or_lci95	or_uci95
Scoliosis	LST	Inverse variance weighted	17	-0.0235532	0.0125322	0.060188	-0.0481164	0.00100992	0.976722	0.953023	1.00101
Scoliosis		MR Egger	17	-0.0862684	0.0518535	0.116919	-0.187901	0.0153644	0.917348	0.828697	1.01548
Scoliosis		Weighted median	17	-0.0127576	0.0122221	0.296571	-0.036713	0.0111977	0.987323	0.963953	1.01126
Spinal stenosis		Inverse variance weighted	29	0.0330995	0.0194563	0.0889008	-0.00503481	0.0712338	1.03365	0.994978	1.07383
Spinal stenosis		MR Egger	29	-0.0689476	0.101569	0.503028	-0.268024	0.130129	0.933376	0.76489	1.13897
Spinal stenosis		Weighted median	29	0.00727488	0.0169023	0.666898	-0.0258535	0.0404033	1.0073	0.974478	1.04123
Spondylolisthesis		Inverse variance weighted	3	0.0146709	0.0312781	0.639035	-0.0466341	0.0759759	1.01478	0.954437	1.07894
Spondylolisthesis		MR Egger	3	0.0353741	0.177695	0.874902	-0.312908	0.383656	1.03601	0.731317	1.46764
Spondylolisthesis		Weighted median	3	-0.0122495	0.0299207	0.682247	-0.070894	0.046395	0.987825	0.931561	1.04749
Low back pain		Inverse variance weighted	13	0.1355	0.048653	0.00535233	0.04014	0.23086	1.14511	1.04096	1.25968
Low back pain		MR Egger	13	0.0443045	0.245351	0.859984	-0.436583	0.525192	1.0453	0.646241	1.69078
Low back pain		Weighted median	13	0.0622897	0.0386155	0.106729	-0.0133968	0.137976	1.06427	0.986693	1.14795
Rotator cuff syndrome		Inverse variance weighted	4	0.084215	0.0535712	0.115945	-0.0207844	0.189215	1.08786	0.97943	1.2083
Rotator cuff syndrome		MR Egger	4	0.200861	0.442056	0.694106	-0.665569	1.06729	1.22246	0.513981	2.90749
Rotator cuff syndrome		Weighted median	4	0.0453567	0.0499811	0.364155	-0.0526063	0.14332	1.0464	0.948753	1.1541
Meniscus derangement		Inverse variance weighted	6	0.0302578	0.0629214	0.6306	-0.0930682	0.153584	1.03072	0.911131	1.16601
Meniscus derangement		MR Egger	6	-1.34018	0.400362	0.0286373	-2.12489	-0.555472	0.261798	0.119446	0.573802
Meniscus derangement		Weighted median	6	0.000754761	0.0459151	0.986885	-0.0892389	0.0907484	1.00076	0.914627	1.09499
Cervicobrachial syndrome		Inverse variance weighted	19	0.00116924	0.0136941	0.931957	-0.0256712	0.0280097	1.00117	0.974655	1.02841
Cervicobrachial syndrome		MR Egger	19	0.00478108	0.0263395	0.858108	-0.0468444	0.0564066	1.00479	0.954236	1.05803
Cervicobrachial syndrome		Weighted median	19	0.0141611	0.0173433	0.414203	-0.0198317	0.0481539	1.01426	0.980364	1.04933
Lateral epicondylitis		Inverse variance weighted	19	0.0166489	0.0125978	0.18631	-0.00804277	0.0413406	1.01679	0.991989	1.04221
Lateral epicondylitis		MR Egger	19	-0.00662739	0.0429794	0.879268	-0.090867	0.0776122	0.993395	0.913139	1.0807
Lateral epicondylitis		Weighted median	19	0.0134605	0.0146105	0.3569	-0.0151761	0.0420971	1.01355	0.984938	1.043
Rheumatoid arthritis		Inverse variance weighted	22	0.00172652	0.00578429	0.765334	-0.00961069	0.0130637	1.00173	0.990435	1.01315
Rheumatoid arthritis		MR Egger	22	0.0139443	0.00863806	0.122132	-0.0029863	0.0308749	1.01404	0.997018	1.03136
Rheumatoid arthritis		Weighted median	22	-0.000518628	0.00837663	0.950632	-0.0169368	0.0158996	0.999482	0.983206	1.01603
Gout		Inverse variance weighted	14	-0.00378474	0.0121835	0.756071	-0.0276645	0.020095	0.996222	0.972715	1.0203
Gout		MR Egger	14	-0.0316057	0.0194392	0.129933	-0.0697064	0.0064951	0.968889	0.932668	1.00652
Gout		Weighted median	14	-0.0226614	0.0108961	0.0375474	-0.0440178	-0.00130494	0.977593	0.956937	0.998696
Osteoporosis		Inverse variance weighted	7	0.0235069	0.0166379	0.157699	-0.00910335	0.0561171	1.02379	0.990938	1.05772
Osteoporosis		MR Egger	7	-0.0202042	0.0994682	0.847047	-0.215162	0.174753	0.979999	0.806411	1.19095
Osteoporosis		Weighted median	7	0.0193925	0.0221447	0.381184	-0.0240112	0.0627961	1.01958	0.976275	1.06481
Osteonecrosis		Inverse variance weighted	9	-0.0022372	0.00615492	0.716245	-0.0143008	0.00982645	0.997765	0.985801	1.00987
Osteonecrosis		MR Egger	9	0.00264821	0.00728278	0.726871	-0.011626	0.0169225	1.00265	0.988441	1.01707
Osteonecrosis		Weighted median	9	5.28e-05	0.00497016	0.991526	-0.00968872	0.0097943	1.00005	0.990358	1.00984
Osteomyelitis		Inverse variance weighted	11	0.00239072	0.00658485	0.716557	-0.0105156	0.015297	1.00239	0.98954	1.01541
Osteomyelitis		MR Egger	11	-0.00798052	0.0121508	0.527751	-0.0317961	0.015835	0.992051	0.968704	1.01596
Osteomyelitis		Weighted median	11	0.000370524	0.00891183	0.966836	-0.0170967	0.0178377	1.00037	0.983049	1.018
Scoliosis	MVPA	Inverse variance weighted	16	0.00821144	0.00468875	0.079893	-0.000978508	0.0174014	1.00825	0.999022	1.01755
Scoliosis		MR Egger	16	0.0185133	0.0198586	0.367003	-0.0204095	0.0574362	1.01869	0.979797	1.05912
Scoliosis		Weighted median	16	0.0129495	0.00650991	0.0466786	0.00019012	0.025709	1.01303	1.00019	1.02604
Spinal stenosis		Inverse variance weighted	32	-0.0183673	0.0079687	0.0211707	-0.0339859	-0.00274861	0.9818	0.966585	0.997255
Spinal stenosis		MR Egger	32	-0.0789233	0.0396759	0.0558653	-0.156688	-0.00115852	0.924111	0.854971	0.998842
Spinal stenosis		Weighted median	32	-0.0185556	0.00898041	0.0388067	-0.0361572	-0.000953994	0.981616	0.964489	0.999046
Spondylolisthesis		Inverse variance weighted	4	-0.0136104	0.0174508	0.435431	-0.0478139	0.0205931	0.986482	0.953311	1.02081
Spondylolisthesis		MR Egger	4	0.0748152	0.0617527	0.349411	-0.0462201	0.195851	1.07768	0.954832	1.21635
Spondylolisthesis		Weighted median	4	-0.0025723	0.013775	0.851867	-0.0295713	0.0244268	0.997431	0.970862	1.02473
Low back pain		Inverse variance weighted	14	-0.0462446	0.0256852	0.0717919	-0.0965875	0.00409845	0.954808	0.90793	1.00411
Low back pain		MR Egger	14	-0.0874434	0.124399	0.495512	-0.331265	0.156378	0.916271	0.718015	1.16927
Low back pain		Weighted median	14	-0.0420493	0.02031	0.0384172	-0.0818569	-0.00224172	0.958822	0.921404	0.997761
Rotator cuff syndrome		Inverse variance weighted	4	0.0124488	0.0225432	0.580797	-0.0317358	0.0566334	1.01253	0.968762	1.05827
Rotator cuff syndrome		MR Egger	4	0.0366829	0.157435	0.837433	-0.27189	0.345255	1.03736	0.761938	1.41235
Rotator cuff syndrome		Weighted median	4	0.00272515	0.027747	0.921762	-0.051659	0.0571093	1.00273	0.949653	1.05877
Meniscus derangement		Inverse variance weighted	10	0.000252913	0.0200428	0.989932	-0.0390309	0.0395367	1.00025	0.961721	1.04033
Meniscus derangement		MR Egger	10	0.039528	0.0954021	0.689519	-0.14746	0.226516	1.04032	0.862897	1.25422
Meniscus derangement		Weighted median	10	0.00472851	0.0198983	0.812165	-0.0342721	0.0437292	1.00474	0.966308	1.0447
Cervicobrachial syndrome		Inverse variance weighted	20	0.0108932	0.00828978	0.18883	-0.0053548	0.0271412	1.01095	0.99466	1.02751
Cervicobrachial syndrome		MR Egger	20	0.0243526	0.0153446	0.129912	-0.00572279	0.054428	1.02465	0.994294	1.05594
Cervicobrachial syndrome		Weighted median	20	0.00935774	0.00976947	0.338136	-0.00979042	0.0285059	1.0094	0.990257	1.02892
Lateral epicondylitis		Inverse variance weighted	20	0.000167708	0.00768477	0.982589	-0.0148944	0.0152298	1.00017	0.985216	1.01535
Lateral epicondylitis		MR Egger	20	-0.0055176	0.0265395	0.83764	-0.0575349	0.0464997	0.994498	0.944089	1.0476
Lateral epicondylitis		Weighted median	20	0.00337071	0.00799729	0.673404	-0.012304	0.0190454	1.00338	0.987771	1.01923
Rheumatoid arthritis		Inverse variance weighted	26	-0.00107113	0.00394327	0.785903	-0.00879993	0.00665768	0.998929	0.991239	1.00668
Rheumatoid arthritis		MR Egger	26	0.000148285	0.00665911	0.982418	-0.0129036	0.0132001	1.00015	0.987179	1.01329
Rheumatoid arthritis		Weighted median	26	0.000246897	0.00450315	0.956276	-0.00857927	0.00907306	1.00025	0.991457	1.00911
Gout		Inverse variance weighted	17	-0.00395676	0.00455339	0.384864	-0.0128814	0.0049679	0.996051	0.987201	1.00498
Gout		MR Egger	17	0.00681145	0.00683386	0.334708	-0.00658292	0.0202058	1.00683	0.993439	1.02041
Gout		Weighted median	17	-0.00186663	0.00430629	0.664676	-0.010307	0.00657369	0.998135	0.989746	1.0066
Osteoporosis		Inverse variance weighted	7	-0.0122351	0.0114622	0.285777	-0.0347009	0.0102308	0.987839	0.965894	1.01028
Osteoporosis		MR Egger	7	0.0107036	0.0650511	0.87575	-0.116796	0.138204	1.01076	0.889766	1.14821
Osteoporosis		Weighted median	7	-0.00761475	0.013547	0.574048	-0.0341668	0.0189373	0.992414	0.96641	1.01912
Osteonecrosis		Inverse variance weighted	11	0.00169031	0.00287189	0.556149	-0.0039386	0.00731922	1.00169	0.996069	1.00735
Osteonecrosis		MR Egger	11	-0.000283924	0.00345768	0.936353	-0.00706097	0.00649312	0.999716	0.992964	1.00651
Osteonecrosis		Weighted median	11	0.000630615	0.00279472	0.821477	-0.00484703	0.00610826	1.00063	0.995165	1.00613
Osteomyelitis		Inverse variance weighted	13	-0.00726831	0.00519216	0.161555	-0.0174449	0.00290834	0.992758	0.982706	1.00291
Osteomyelitis		MR Egger	13	0.0036366	0.0096028	0.712116	-0.0151849	0.0224581	1.00364	0.98493	1.02271
Osteomyelitis		Weighted median	13	-0.00537455	0.00532614	0.312932	-0.0158138	0.00506469	0.99464	0.984311	1.00508

## Sheet: Table S8
Trait1	Trait2	rg	rg_se	rg_p
Spinal stenosis	LST	0.184322	0.031137	3.2249e-09
Spondylolisthesis		0.187211	0.0373082	5.22233e-07
Low back pain		0.354598	0.0305812	4.35508e-31
Rotator cuff syndrome		0.277182	0.030305	5.88603e-20
Meniscus derangement		0.222411	0.0291167	2.19552e-14
Cervicobrachial syndrome		0.329023	0.048224	8.92774e-12
Lateral epicondylitis		0.347338	0.0428538	5.26713e-16
Gout		0.154059	0.0330195	3.07599e-06

## Sheet: Table S9
Exposure	SNP	effect_allele	other_allele	EAF	Beta	SE	p value
LST	rs7545798	A	G	0.2615	-0.0241	0.0044	3.57e-08
	rs3791033	T	C	0.669	0.0331	0.0041	3.66e-16
	rs471660	A	G	0.5329	0.0233	0.0038	1.21e-09
	rs71658797	A	T	0.1223	0.0373	0.0058	1.81e-10
	rs12062845	A	C	0.2158	0.0281	0.0042	2.41e-11
	rs197439	A	G	0.6007	-0.0259	0.0039	3.29e-11
	rs61813324	T	C	0.1361	0.031	0.0057	4.37e-08
	rs6685030	A	G	0.48	-0.0217	0.0035	5.27e-10
	rs11587591	A	G	0.7344	0.0219	0.0039	2.23e-08
	rs12034148	C	G	0.817	0.0293	0.0052	1.64e-08
	rs62134209	A	G	0.953	0.0538	0.0091	3.28e-09
	rs10189857	A	G	0.5653	-0.0274	0.0035	7.8e-15
	rs4303732	T	C	0.598	0.0265	0.0035	5.37e-14
	rs62151809	T	C	0.4526	0.0228	0.0039	3.9e-09
	rs56110967	T	C	0.1114	0.0356	0.0061	4.73e-09
	rs13017586	A	G	0.8493	-0.0401	0.0054	8.25e-14
	rs114590429	A	C	0.1157	0.0376	0.006	3.03e-10
	rs12617870	T	G	0.5377	0.0263	0.0035	6.62e-14
	rs36079846	T	C	0.5205	-0.0239	0.0038	4.52e-10
	rs2738284	A	G	0.3291	-0.0215	0.0037	7.05e-09
	rs2114286	A	G	0.4673	0.0063	0.0039	0.1013
	rs7615206	T	C	0.5703	-0.0345	0.0035	1.5e-22
	rs76267866	A	T	0.7923	-0.0297	0.0047	3.53e-10
	rs62244886	C	G	0.6038	0.0239	0.0039	1.24e-09
	rs7430216	T	C	0.2227	0.025	0.0042	2.5e-09
	rs7616518	A	G	0.4499	0.0196	0.0035	2.6e-08
	rs13089152	T	C	0.6691	-0.0234	0.0041	1.53e-08
	rs1375561	T	C	0.6534	0.0232	0.0037	2.55e-10
	rs9713906	A	T	0.7409	-0.0235	0.004	3.86e-09
	rs9867121	A	C	0.1829	-0.0317	0.005	2.02e-10
	rs9827606	T	C	0.5481	-0.023	0.0039	2.39e-09
	rs743699	A	G	0.7433	-0.0267	0.0044	1.18e-09
	rs35811473	A	C	0.1356	0.0358	0.0059	9.86e-10
	rs4416502	A	G	0.1996	0.0291	0.0048	1.38e-09
	rs13107325	T	C	0.0744	0.0404	0.0067	1.79e-09
	rs4460001	A	C	0.4324	-0.0193	0.0035	4.45e-08
	rs61166637	C	G	0.6711	0.0242	0.0043	1.48e-08
	rs1972763	T	C	0.6576	-0.0042	0.004	0.3026
	rs10222987	A	G	0.6355	-0.0209	0.0036	9.02e-09
	rs13188731	A	T	0.3671	0.0218	0.004	4.54e-08
	rs77742115	T	C	0.8608	-0.0011	0.0055	0.8478
	rs262890	A	G	0.7003	-0.0344	0.0042	2.06e-16
	rs364789	A	G	0.7568	0.0275	0.0044	2.79e-10
	rs6556840	A	G	0.3366	0.0204	0.0037	4.32e-08
	rs249960	A	G	0.8178	0.0298	0.005	2.43e-09
	rs396321	T	C	0.5128	-0.0213	0.0035	1.29e-09
	rs10041724	T	C	0.8071	0.0249	0.0044	1.51e-08
	rs11242447	T	C	0.667	-0.0266	0.0037	5.11e-13
	rs2964252	A	G	0.3158	-0.0235	0.0037	3.16e-10
	rs1947066	A	G	0.8028	0.0298	0.0044	8.54e-12
	rs558134	T	C	0.3835	-0.0225	0.0036	5.05e-10
	rs2854277	T	C	0.0933	-0.0042	0.0083	0.6154
	rs9278004	A	G	0.1487	0.0394	0.0057	3.23e-12
	rs6457816	T	C	0.9343	-0.0414	0.007	3.97e-09
	rs12214364	T	G	0.5869	-0.0197	0.0036	4.87e-08
	rs78394231	T	C	0.9015	-0.0381	0.0065	3.53e-09
	rs12206846	A	G	0.4054	0.0199	0.0036	2.1e-08
	rs2473977	A	T	0.3862	0.0195	0.0036	4.6e-08
	rs1188887	T	C	0.6673	0.0258	0.0041	2.47e-10
	rs58541850	A	G	0.0585	0.0522	0.0082	1.72e-10
	rs10253861	A	G	0.5514	-0.0198	0.0035	1.48e-08
	rs1186721	A	G	0.3163	-0.0058	0.0037	0.1186
	rs921915	T	C	0.4115	0.0082	0.0039	0.03497
	rs57403511	A	T	0.7832	-0.0267	0.0047	9.53e-09
	rs28457808	C	G	0.8368	0.0345	0.0052	3.29e-11
	rs2529484	C	G	0.3515	0.0221	0.0036	1.39e-09
	rs1043595	A	G	0.2798	-0.0052	0.0039	0.183
	rs7804463	T	C	0.5308	-0.0115	0.0035	0.0009811
	rs80206917	T	C	0.7066	0.0235	0.0042	2.59e-08
	rs7821826	T	C	0.4925	0.0207	0.0035	3.25e-09
	rs1362910	A	G	0.4188	0.0253	0.0035	1.03e-12
	rs421151	A	G	0.9161	-0.036	0.0063	1.09e-08
	rs12678836	A	C	0.424	0.0232	0.0035	5.37e-11
	rs72671494	T	C	0.8595	-0.0349	0.0056	5.72e-10
	rs2783992	T	C	0.5385	-0.0242	0.0038	3.36e-10
	rs7875078	A	C	0.4517	0.0204	0.0035	7.41e-09
	rs34864022	A	G	0.9341	-0.0483	0.0078	4.71e-10
	rs2988004	T	G	0.5572	0.0106	0.0039	0.006765
	rs1999065	T	C	0.3377	0.0249	0.0037	1.24e-11
	rs13301354	T	C	0.3769	-0.0211	0.0037	1.22e-08
	rs28458909	T	C	0.1229	0.0364	0.0059	5.48e-10
	rs1802669	A	G	0.3409	0.0384	0.0041	2.39e-21
	rs1017550	A	G	0.5864	0.0196	0.0035	2.85e-08
	rs68049022	T	C	0.7981	0.0314	0.0048	6.18e-11
	rs4311996	A	T	0.3873	-0.0217	0.0039	3.56e-08
	rs841020	T	C	0.1923	0.0269	0.0044	1.15e-09
	rs3781412	A	G	0.6005	-0.0208	0.0036	8.38e-09
	rs4483592	T	C	0.1633	0.036	0.0052	3.97e-12
	rs10898811	A	T	0.447	-0.0217	0.0039	2.28e-08
	rs1391954	T	G	0.4439	0.0245	0.004	1.51e-09
	rs10765775	A	G	0.3915	-0.0223	0.0039	9.8e-09
	rs3759344	A	G	0.1063	0.0452	0.0062	4.26e-13
	rs10772643	T	C	0.8923	-0.0385	0.0062	5.88e-10
	rs74996610	C	G	0.9545	-0.0513	0.0093	3.12e-08
	rs7969719	T	C	0.3131	0.0271	0.0037	4.46e-13
	rs73405293	A	G	0.147	-0.0308	0.0054	1.35e-08
	rs12425850	T	C	0.286	-0.0236	0.0039	1.37e-09
	rs7326482	T	G	0.6154	-0.003	0.004	0.4458
	rs9513416	A	G	0.8411	0.0281	0.0048	4.1e-09
	rs7993746	A	G	0.641	-0.0319	0.004	1.68e-15
	rs10400776	A	C	0.2593	-0.0259	0.0044	3.45e-09
	rs10145335	A	G	0.246	0.0023	0.004	0.5688
	rs12324720	A	G	0.1756	-0.0271	0.0046	3.53e-09
	rs56151256	A	C	0.7498	0.0285	0.0044	1.17e-10
	rs2667382	A	T	0.4719	0.0224	0.0039	6.7e-09
	rs12912808	T	C	0.1479	-0.0047	0.005	0.3434
	rs11074658	T	C	0.5913	-0.0239	0.0039	9.21e-10
	rs4889530	A	T	0.3812	-0.0253	0.0039	1.32e-10
	rs181295	T	C	0.7995	0.0262	0.0048	4.6e-08
	rs1860337	T	C	0.5953	-0.0253	0.0039	9.08e-11
	rs73420302	C	G	0.1785	-0.03	0.0051	3.04e-09
	rs12962050	A	G	0.647	-0.0234	0.0036	1.18e-10
	rs78451709	T	C	0.7954	-0.0277	0.0048	9.66e-09
	rs892087	T	C	0.6335	-0.0284	0.004	9.98e-13
	rs10402308	A	G	0.1801	0.0284	0.005	1.47e-08
	rs12463321	A	G	0.1478	-0.0317	0.0055	6.99e-09
	rs6857	T	C	0.1689	-0.0369	0.0047	5.8e-15
	rs6102913	T	C	0.4736	-0.0193	0.0035	2.97e-08
	rs6073637	A	C	0.5235	-0.0225	0.0038	4.59e-09
	rs17801257	A	G	0.1247	-0.0292	0.0053	2.92e-08
	rs6010651	A	C	0.6201	0.0235	0.004	3.34e-09
	rs1921981	A	G	0.3247	0.0059	0.0038	0.1148
	rs469565	T	C	0.7735	-0.0259	0.0046	1.51e-08
MVPA	rs7545798	A	G	0.262336	0.00021983	0.00252115	0.93
	rs3791033	T	C	0.669203	-0.000901266	0.00234637	0.7
	rs471660	A	G	0.53213	-0.00364252	0.00221232	0.1
	rs71658797	T	A	0.878958	0.00918403	0.00339214	0.0068
	rs12062845	C	A	0.784916	0.00310968	0.00268197	0.25
	rs197439	A	G	0.601848	-0.000700905	0.00224912	0.76
	rs61813324	C	T	0.864498	0.00576326	0.00326571	0.078
	rs6685030	G	A	0.515254	0.00020429	0.00220999	0.93
	rs11587591	A	G	0.734466	-0.00673321	0.00248838	0.0068
	rs12034148	C	G	0.817792	0.00238271	0.00285746	0.4
	rs62134209	A	G	0.953325	-0.00365425	0.00524294	0.49
	rs10189857	A	G	0.568532	-0.00278604	0.00222867	0.21
	rs4303732	T	C	0.596181	-0.00371476	0.00224699	0.098
	rs62151809	C	T	0.548485	-0.00639568	0.00222221	0.004
	rs56110967	T	C	0.112324	-0.00754688	0.00348666	0.03
	rs13017586	A	G	0.849061	-0.00181284	0.00308526	0.56
	rs114590429	C	A	0.884842	0.00614851	0.0034442	0.074
	rs12617870	G	T	0.463449	0.000587875	0.002229	0.79
	rs36079846	T	C	0.520839	0.00138648	0.00220349	0.53
	rs2738284	G	A	0.670643	-0.00034379	0.00234276	0.88
	rs2114286	A	G	0.465757	-0.0122453	0.00221725	3.3e-08
	rs7615206	T	C	0.571034	-0.00329493	0.00222562	0.14
	rs76267866	A	T	0.793458	0.00899921	0.00272503	0.00096
	rs62244886	C	G	0.603124	-0.00510393	0.00225769	0.024
	rs7430216	C	T	0.778115	0.00308127	0.00265727	0.25
	rs7616518	A	G	0.45205	0.00359561	0.0022236	0.11
	rs13089152	T	C	0.669063	-0.00326189	0.00237581	0.17
	rs1375561	T	C	0.653703	0.00356939	0.00233044	0.13
	rs9713906	A	T	0.741321	0.00360353	0.00252146	0.15
	rs9867121	C	A	0.815814	-0.0022667	0.00286002	0.43
	rs9827606	T	C	0.547535	0.000890216	0.00221367	0.69
	rs743699	A	G	0.743688	0.00300872	0.0025256	0.23
	rs35811473	C	A	0.863688	-0.000757639	0.00320963	0.81
	rs4416502	G	A	0.799908	0.00180577	0.00275883	0.51
	rs13107325	C	T	0.925807	0.00525019	0.00421091	0.21
	rs4460001	C	A	0.568735	-0.00458903	0.00224426	0.041
	rs61166637	C	G	0.670377	-0.00258721	0.00234463	0.27
	rs1972763	C	T	0.342372	0.0128383	0.00232366	3.3e-08
	rs10222987	A	G	0.635238	-0.00217971	0.00229485	0.34
	rs13188731	T	A	0.631409	-9.3e-06	0.00229098	1
	rs77742115	T	C	0.861681	-0.018348	0.00319777	9.6e-09
	rs262890	A	G	0.701228	-0.00456981	0.00240903	0.058
	rs364789	A	G	0.757505	-0.00195637	0.00256616	0.45
	rs6556840	G	A	0.664196	0.00438523	0.00233444	0.06
	rs249960	A	G	0.817965	-0.00443796	0.00286198	0.12
	rs396321	C	T	0.486862	0.000842273	0.00220588	0.7
	rs10041724	T	C	0.806351	-0.0044143	0.00278784	0.11
	rs11242447	T	C	0.666849	0.00348396	0.00234757	0.14
	rs2964252	G	A	0.68306	0.00395316	0.00237357	0.096
	rs1947066	A	G	0.803068	-0.00499416	0.00277351	0.072
	rs558134	C	T	0.617708	0.00103321	0.00227269	0.65
	rs2854277	C	T	0.917429	0.0320288	0.00506676	2.6e-10
	rs9278004	G	A	0.850535	0.00937285	0.00309592	0.0025
	rs6457816	T	C	0.934009	0.00818853	0.00444867	0.066
	rs12214364	T	G	0.584767	0.00113094	0.00228424	0.62
	rs78394231	T	C	0.902598	0.000777237	0.00372668	0.83
	rs12206846	A	G	0.404175	0.000840895	0.00225777	0.71
	rs2473977	T	A	0.616848	0.00262796	0.00226706	0.25
	rs1188887	C	T	0.334345	0.0010913	0.00234176	0.64
	rs58541850	G	A	0.941405	0.0122231	0.004697	0.0093
	rs10253861	G	A	0.446806	-0.00446682	0.00221998	0.044
	rs1186721	G	A	0.684156	-0.01299	0.00237226	4.4e-08
	rs921915	T	C	0.412095	-0.0138882	0.00224013	5.7e-10
	rs57403511	A	T	0.782906	0.00327567	0.00267314	0.22
	rs28457808	C	G	0.837094	-0.00593594	0.00299068	0.047
	rs2529484	C	G	0.350383	-0.00551563	0.00231552	0.017
	rs1043595	G	A	0.717135	0.014411	0.00245416	4.3e-09
	rs7804463	T	C	0.529576	0.0150095	0.00221333	1.2e-11
	rs80206917	T	C	0.706086	-0.00407101	0.00242738	0.094
	rs7821826	C	T	0.506066	-0.00329243	0.0022056	0.14
	rs1362910	A	G	0.41882	-0.00419029	0.00223885	0.061
	rs421151	A	G	0.916913	0.00708832	0.0040138	0.077
	rs12678836	A	C	0.424595	-0.00262319	0.00223173	0.24
	rs72671494	T	C	0.859085	0.00588477	0.00322382	0.068
	rs2783992	C	T	0.459937	-0.00119618	0.00221386	0.59
	rs7875078	C	A	0.549278	0.00030215	0.00222197	0.89
	rs34864022	A	G	0.934707	-0.00623364	0.00448029	0.16
	rs2988004	T	G	0.557755	-0.0131708	0.00223979	4.1e-09
	rs1999065	T	C	0.336412	-0.00427744	0.00233656	0.067
	rs13301354	T	C	0.37965	-0.000277325	0.00227459	0.9
	rs28458909	C	T	0.877736	-0.00394378	0.00335841	0.24
	rs1802669	G	A	0.658242	0.00767864	0.00232576	0.00096
	rs1017550	A	G	0.581348	-0.00260353	0.00223583	0.24
	rs68049022	T	C	0.79812	-0.00518612	0.00276734	0.061
	rs4311996	A	T	0.387417	-0.00413985	0.00226573	0.068
	rs841020	C	T	0.808016	0.00195723	0.00280196	0.48
	rs3781412	A	G	0.601395	0.00664028	0.00225194	0.0032
	rs4483592	C	T	0.836596	0.0100467	0.0029823	0.00076
	rs10898811	T	A	0.552858	0.00229079	0.00223468	0.31
	rs1391954	G	T	0.558288	0.00433296	0.00222165	0.051
	rs10765775	G	A	0.607666	0.000511547	0.00226911	0.82
	rs3759344	G	A	0.894066	0.00218712	0.00358845	0.54
	rs10772643	C	T	0.107297	-0.00451307	0.00357854	0.21
	rs74996610	C	G	0.954647	0.00163586	0.00532655	0.76
	rs7969719	C	T	0.686827	0.0026879	0.00237979	0.26
	rs73405293	G	A	0.852986	-0.00416397	0.0031167	0.18
	rs12425850	T	C	0.288423	-0.00699163	0.0024379	0.0041
	rs7326482	G	T	0.384837	-0.0129605	0.00229416	1.6e-08
	rs9513416	A	G	0.841478	0.000906393	0.00302378	0.76
	rs7993746	A	G	0.640809	0.00118187	0.00230214	0.61
	rs10400776	C	A	0.740998	-0.00651222	0.00251768	0.0097
	rs10145335	G	A	0.749389	-0.0141221	0.00254139	2.7e-08
	rs12324720	G	A	0.827139	0.000313933	0.00291784	0.91
	rs56151256	A	C	0.748797	-0.0018768	0.00253789	0.46
	rs2667382	A	T	0.470301	-0.00824409	0.00220792	0.00019
	rs12912808	C	T	0.851393	0.017546	0.00310889	1.7e-08
	rs11074658	T	C	0.591472	0.00408012	0.00224754	0.069
	rs4889530	T	A	0.618289	-0.00237809	0.00226852	0.29
	rs181295	C	T	0.19984	0.00262121	0.00275846	0.34
	rs1860337	C	T	0.403616	0.000659051	0.00224491	0.77
	rs73420302	G	C	0.822039	0.00611015	0.00290443	0.035
	rs12962050	G	A	0.354549	-0.000503298	0.00230689	0.83
	rs78451709	T	C	0.796084	0.00750436	0.00277311	0.0068
	rs892087	C	T	0.366991	-0.00120211	0.00228728	0.6
	rs10402308	G	A	0.821242	0.00368976	0.00288721	0.2
	rs12463321	G	A	0.852977	-0.00648129	0.00315087	0.04
	rs6857	C	T	0.829542	-0.0186944	0.00293602	1.9e-10
	rs6102913	C	T	0.528184	-0.00214246	0.0022046	0.33
	rs6073637	A	C	0.524413	0.002142	0.00220991	0.33
	rs17801257	G	A	0.876929	0.00663901	0.00336303	0.048
	rs6010651	A	C	0.620784	-0.00716278	0.00228367	0.0017
	rs1921981	G	A	0.674353	0.013037	0.00237139	3.8e-08
	rs469565	C	T	0.226175	-0.00239254	0.00263149	0.36

## Sheet: Table S10
exposure	outcome	nsnp	b	se	pval	lo_ci	up_ci	or	or_lci95	or_uci95
LST	Scoliosis	104	0.132255	0.10877	0.224019	-0.0809349	0.345445	1.1414	0.922254	1.41262
	Spinal stenosis	104	0.259753	0.0602617	1.63e-05	0.14164	0.377866	1.29661	1.15216	1.45917
	Spondylolisthesis	104	0.257901	0.0859477	0.00269379	0.0894439	0.426359	1.29421	1.09357	1.53167
	Low back pain	104	0.344048	0.045594	4.49e-14	0.254683	0.433412	1.41065	1.29005	1.54251
	Rotator cuff syndrome	104	0.238849	0.0472207	4.23e-07	0.146296	0.331402	1.26979	1.15754	1.39292
	Meniscus derangement	104	0.307854	0.0542398	1.38e-08	0.201544	0.414164	1.3605	1.22329	1.5131
	Cervicobrachial syndrome	104	0.309207	0.0740384	2.96e-05	0.164091	0.454322	1.36234	1.17832	1.5751
	Lateral epicondylitis	104	0.478454	0.0938409	3.42e-07	0.294526	0.662382	1.61358	1.34249	1.93941
	Osteoporosis	104	-0.0205571	0.0718496	0.774791	-0.161382	0.120268	0.979653	0.850967	1.1278
	Osteonecrosis	104	-0.117687	0.137975	0.393679	-0.388118	0.152743	0.888974	0.678333	1.16503
	Osteomyelitis	104	0.0019347	0.138561	0.98886	-0.269644	0.273514	1.00194	0.763651	1.31458
	Rheumatoid arthritis	104	0.00829593	0.0542226	0.8784	-0.0979803	0.114572	1.00833	0.906667	1.12139
	Gout	104	0.170092	0.0730874	0.0199525	0.0268406	0.313343	1.18541	1.0272	1.36799
MVPA	Scoliosis	13	-0.920082	0.445942	0.0390903	-1.79413	-0.0460367	0.398486	0.166272	0.955007
	Spinal stenosis	13	0.0375081	0.247267	0.879431	-0.447135	0.522151	1.03822	0.639458	1.68565
	Spondylolisthesis	13	0.261189	0.352812	0.459113	-0.430321	0.9527	1.29847	0.6503	2.5927
	Low back pain	13	0.0756069	0.187084	0.686115	-0.291078	0.442292	1.07854	0.747457	1.55627
	Rotator cuff syndrome	13	0.253728	0.19376	0.190365	-0.126041	0.633497	1.28882	0.881579	1.88419
	Meniscus derangement	13	0.220148	0.222516	0.322488	-0.215983	0.65628	1.24626	0.805749	1.92761
	Cervicobrachial syndrome	13	0.394686	0.303743	0.193803	-0.200649	0.990022	1.48392	0.818199	2.69129
	Lateral epicondylitis	13	-0.0149236	0.385042	0.969083	-0.769606	0.739759	0.985187	0.463196	2.09543
	Osteoporosis	13	0.475377	0.294831	0.106882	-0.102492	1.05325	1.60862	0.902585	2.86694
	Osteonecrosis	13	0.32376	0.565614	0.567048	-0.784843	1.43236	1.38232	0.456191	4.18859
	Osteomyelitis	13	-0.0646445	0.568398	0.909451	-1.1787	1.04942	0.937401	0.307677	2.85598
	Rheumatoid arthritis	13	-0.406454	0.22252	0.0677608	-0.842594	0.0296855	0.666008	0.430592	1.03013
	Gout	13	0.549579	0.300001	0.0669629	-0.0384232	1.13758	1.73252	0.962306	3.11921

[truncated: 1 more sheets: Table S11]
